# Supplementary material for: Food Service Kitchen Scraps as a Source of Bioactive Phytochemicals: Disposal Survey, Optimized Extraction, Metabolomic Screening and Chemometric Evaluation
Source: Metabolites. 2023 Mar 5;13(3):386. doi: 10.3390/metabo13030386 (PMC10057048; doi:10.3390/metabo13030386)
Supplement: Supplementary file 1 [file metabolites-13-00386-s001.zip]

Archive with 2 entries (2 files):
- Supplementary material_FVB_vfinal.pdf
- Table S3_FVB_vfinal.pdf
